# Supplementary material for: Identification of SUMOylation-related biomarkers in papillary thyroid carcinoma
Source: Cancer Cell Int. 2024 Apr 27;24:149. doi: 10.1186/s12935-024-03323-3 (PMC11055338; doi:10.1186/s12935-024-03323-3)
Supplement: Supplementary file 1 — Supplementary Material 1 [file 12935_2024_3323_MOESM1_ESM.csv]

	p.value	HR (95% CI for HR)
HDAC1	0.0396	0.122 (0.0165-0.904)
PCNA	0.0101	0.146 (0.0338-0.632)
CHD3	0.00943	7.67 (1.65-35.7)
SCMH1	0.0443	0.0641 (0.0044-0.932)
BMI1	0.0328	0.0796 (0.00779-0.813)
NUP188	0.0136	0.0383 (0.00287-0.511)
IKBKE	0.00486	0.122 (0.0283-0.528)
NUP153	0.01	38.6 (2.39-623)
NR4A2	0.0206	1.92 (1.11-3.33)
SP100	0.0138	0.0811 (0.011-0.599)
NUP85	0.0437	0.0501 (0.00273-0.919)
MDC1	0.0243	32.3 (1.57-664)
POM121C	0.0149	17.2 (1.74-170)
RNF168	0.0166	102 (2.32-4510)
ZNF350	0.0076	0.0113 (0.000423-0.304)
PPARGC1A	0.017	2.35 (1.17-4.73)
POM121	0.0324	7.3 (1.18-45.1)
ZNF131	0.0326	47.9 (1.38-1670)
HDAC4	0.032	12.3 (1.24-122)
CDKN2A	0.0227	2.23 (1.12-4.46)
CBX2	0.023	0.0263 (0.00114-0.606)
SATB2	0.0341	14.4 (1.22-169)
