# Supplementary material for: Identification of SUMOylation-related biomarkers in papillary thyroid carcinoma
Source: Cancer Cell Int. 2024 Apr 27;24:149. doi: 10.1186/s12935-024-03323-3 (PMC11055338; doi:10.1186/s12935-024-03323-3)
Supplement: Supplementary file 2 — Supplementary Material 2 [file 12935_2024_3323_MOESM2_ESM.csv]

	ID	Description	setSize	enrichmentScore	NES	pvalue	p.adjust	qvalue	rank	leading_edge	core_enrichment
BMP8A
HALLMARK_INTERFERON_ALPHA_RESPONSE	HALLMARK_INTERFERON_ALPHA_RESPONSE	HALLMARK_INTERFERON_ALPHA_RESPONSE	95	0.624777289	2.465982464	1.00E-10	1.25E-09	7.11E-10	3726	tags=53%, list=21%, signal=42%	ISG15/LY6E/RSAD2/IFIT2/GBP2/PSMB8/OASL/IFIT3/PSMB9/B2M/HLA-C/CD74/MX1/OAS1/TAP1/RTP4/UBE2L6/HERC6/IL4R/RIPK2/NCOA7/CMPK2/ISG20/DDX60/IFI30/IRF1/IFI35/BST2/PARP14/CSF1/CD47/PLSCR1/BATF2/EPSTI1/PARP9/IFIH1/PSME1/PSME2/TRIM21/PARP12/IRF7/IFI44L/SP110/DHX58/CNP/MOV10/NUB1/CXCL10/TRIM14/HELZ2
HALLMARK_INTERFERON_GAMMA_RESPONSE	HALLMARK_INTERFERON_GAMMA_RESPONSE	HALLMARK_INTERFERON_GAMMA_RESPONSE	197	0.533477616	2.276020698	1.00E-10	1.25E-09	7.11E-10	3085	tags=43%, list=17%, signal=36%	HLA-G/CCL7/UPP1/CFB/ISG15/LY6E/HLA-B/RSAD2/METTL7B/CD274/IFIT2/HLA-DRB1/HLA-A/PSMB8/IFIT1/OASL/IFIT3/PSMB9/PTGS2/B2M/MVP/PELI1/ST8SIA4/ICAM1/CD74/NAMPT/HLA-DMA/PNP/MX1/STAT1/ZBP1/IRF5/CFH/MTHFD2/FAS/SLAMF7/TAP1/RTP4/NOD1/VAMP8/UBE2L6/SOD2/HLA-DQA1/HERC6/IL4R/ITGB7/RIPK2/CMPK2/ISG20/PSMB10/DDX60/OAS3/IFI30/XCL1/SECTM1/IRF1/IFI35/BST2/PARP14/CIITA/CDKN1A/FCGR1A/PLSCR1/BATF2/EPSTI1/IFIH1/IFNAR2/PSME…
HALLMARK_P53_PATHWAY	HALLMARK_P53_PATHWAY	HALLMARK_P53_PATHWAY	192	0.519290766	2.226323238	1.00E-10	1.25E-09	7.11E-10	2454	tags=35%, list=14%, signal=30%	SFN/TRIB3/ALOX15B/KLK8/TNFSF9/UPP1/CDKN2A/S100A4/TM4SF1/S100A10/PERP/ITGB4/PTPRE/SPHK1/KRT17/TPD52L1/ST14/DRAM1/RPL36/PHLDA3/HBEGF/MAPKAPK3/GLS2/TAX1BP3/GADD45A/DDB2/CTSD/FAS/TCN2/RPS12/VWA5A/TAP1/LIF/SERPINB5/VAMP8/ZFP36L1/BAX/BAIAP2/PLK3/NHLH2/INHBB/EPHA2/ZMAT3/RRAD/CDKN2B/RPL18/SLC3A2/PLXNB2/CCND3/TNNI1/PCNA/SDC1/IFI30/RAP2B/DDIT3/CD82/FUCA1/SAT1/HSPA4L/PMM1/CDKN1A/IER3/TGFA/TCHH/EPS8L2/RPS27L…
HALLMARK_MYC_TARGETS_V1	HALLMARK_MYC_TARGETS_V1	HALLMARK_MYC_TARGETS_V1	193	0.501794148	2.166991597	1.00E-10	1.25E-09	7.11E-10	5895	tags=58%, list=33%, signal=39%	CDC45/RPS5/RPS2/TYMS/MCM4/EEF1B2/RPL14/MCM5/RPLP0/IMPDH2/RPS10/RRP9/MCM2/RPL18/LDHA/SNRPD2/RPS3/PCNA/RAD23B/RPL34/MCM6/EIF3D/MAD2L1/RPS6/RANBP1/MRPL23/AP3S1/RRM1/NPM1/PSMB3/PRPS2/LSM7/PABPC1/HSPD1/NAP1L1/SRM/MRPL9/CTPS1/PSMA7/CBX3/PABPC4/PSMD8/XRCC6/FBL/EIF2S2/NHP2/RFC4/PRDX4/EIF3B/LSM2/NDUFAB1/SSBP1/SNRPD1/MCM7/CCT4/NME1/CDK4/COX5A/HDGF/KPNA2/APEX1/RSL1D1/RAN/VDAC1/HPRT1/PHB2/HNRNPC/HSPE1/PSMA1/…
HALLMARK_ALLOGRAFT_REJECTION	HALLMARK_ALLOGRAFT_REJECTION	HALLMARK_ALLOGRAFT_REJECTION	195	0.455220609	1.953469022	3.54E-09	3.54E-08	2.01E-08	3843	tags=47%, list=21%, signal=37%	HLA-G/EREG/CCL7/ELANE/CDKN2A/TIMP1/CCL13/IL18/HLA-A/GBP2/MBL2/CCL22/B2M/ST8SIA4/ICAM1/LTB/CD74/HLA-DOA/HLA-DMA/CTSS/STAT1/LYN/RPS9/HLA-DRA/CAPG/TGFB2/HLA-DOB/F2/FAS/RPS19/TAP1/ITGB2/CD7/CD3D/MMP9/FLNA/LIF/CD79A/PRKCG/NCF4/C2/HLA-DQA1/IL4R/BCL3/INHBB/IGSF6/RIPK2/RPL39/PSMB10/CCND3/BCAT1/EIF3D/IL2RG/ELF4/SPI1/RPS3A/HLA-DMB/RPL9/CSF1/NPM1/CD47/LY86/EGFR/GCNT1/MAP4K1/IFNAR2/HIF1A/IL12RB1/SIT1/IL27RA/…
RGS8
HALLMARK_INTERFERON_GAMMA_RESPONSE	HALLMARK_INTERFERON_GAMMA_RESPONSE	HALLMARK_INTERFERON_GAMMA_RESPONSE	197	0.616384774	2.567362666	1.00E-10	1.67E-09	1.05E-09	3886	tags=57%, list=23%, signal=45%	HLA-G/CCL7/UPP1/CFB/PTGS2/ISG15/LY6E/ICAM1/HLA-B/MVP/IFIT2/PELI1/ST8SIA4/METTL7B/PNP/HLA-DRB1/RSAD2/NAMPT/IFIT3/CFH/IFIT1/PSMB8/HLA-A/NOD1/ITGB7/PSMB9/CD274/CD74/TNFAIP6/B2M/FAS/STAT1/OASL/HLA-DMA/TAP1/ZBP1/IRF5/TNFAIP2/HLA-DQA1/RIPK2/PARP14/DDX60/IL4R/MX1/OAS3/CIITA/PLA2G4A/SOD2/UBE2L6/HERC6/MX2/NLRC5/RTP4/SLAMF7/MTHFD2/IL15RA/ST3GAL5/STAT4/TRIM14/CD86/PLSCR1/VAMP8/EPSTI1/XCL1/FCGR1A/PSMB10/HIF1…
HALLMARK_INTERFERON_ALPHA_RESPONSE	HALLMARK_INTERFERON_ALPHA_RESPONSE	HALLMARK_INTERFERON_ALPHA_RESPONSE	95	0.636071785	2.397662856	1.00E-10	1.67E-09	1.05E-09	4607	tags=65%, list=27%, signal=48%	ISG15/LY6E/GBP2/IFIT2/RSAD2/IFIT3/PSMB8/PSMB9/CD74/B2M/HLA-C/OASL/TAP1/OAS1/RIPK2/PARP14/DDX60/IL4R/MX1/UBE2L6/HERC6/PARP9/RTP4/CSF1/TRIM14/PLSCR1/NCOA7/EPSTI1/CD47/CMPK2/SP110/MOV10/PARP12/IFI30/IFIH1/IRF9/DHX58/IRF1/PSME2/IFI44L/STAT2/IRF7/TRIM21/PSME1/HELZ2/IFI27/IFI35/BST2/IL7/UBA7/SAMD9L/BATF2/CASP1/ISG20/NUB1/IFITM1/NMI/SAMD9/CNP/CASP8/IFI44/LPAR6
HALLMARK_ALLOGRAFT_REJECTION	HALLMARK_ALLOGRAFT_REJECTION	HALLMARK_ALLOGRAFT_REJECTION	195	0.541890671	2.260289496	1.00E-10	1.67E-09	1.05E-09	3765	tags=54%, list=22%, signal=43%	HLA-G/EREG/CDKN2A/CCL7/TIMP1/CCL13/ELANE/CCL22/ICAM1/CCL11/GBP2/ST8SIA4/HLA-DOA/CTSS/C2/HLA-A/TGFB2/IL18/CD74/B2M/FAS/IL11/STAT1/LYN/HLA-DMA/LTB/HLA-DRA/FLNA/TAP1/IL2RA/GZMB/HLA-DOB/TLR2/HLA-DQA1/MMP9/IGSF6/KRT1/MBL2/BCAT1/ITGB2/INHBB/RIPK2/BCL3/IL4R/RPS9/NCF4/CCND3/CAPG/ELF4/CD80/RPS19/SPI1/LIF/IL18RAP/MAP4K1/FCGR2B/CSF1/STAT4/CD86/CD47/PSMB10/FGR/HIF1A/CCR1/CD2/IL27RA/GZMA/DEGS1/IRF4/IL2RG/CD40…
HALLMARK_EPITHELIAL_MESENCHYMAL_TRANSITION	HALLMARK_EPITHELIAL_MESENCHYMAL_TRANSITION	HALLMARK_EPITHELIAL_MESENCHYMAL_TRANSITION	197	0.474537764	1.976542235	3.28E-09	4.10E-08	2.59E-08	2149	tags=36%, list=12%, signal=31%	COL11A1/FN1/LOX/CRLF1/PDLIM4/MMP3/COL1A1/LRRC15/COMP/TIMP1/TNC/ITGA2/ADAM12/CTHRC1/NT5E/COL8A2/TGM2/CDH6/FSTL3/PLAUR/COL7A1/AREG/BASP1/SDC4/TNFRSF12A/COL3A1/LGALS1/CXCL8/COL1A2/POSTN/CDH11/MATN3/CXCL1/EMP3/CXCL6/QSOX1/COL5A1/FGF2/FAP/FAS/COL12A1/RGS4/FLNA/DST/LAMC2/NNMT/COL6A3/LAMA3/LOXL1/THBS2/LUM/LAMA1/MMP1/SFRP4/GADD45A/COL5A2/CAPG/MFAP5/ANPEP/IGFBP2/CD59/MXRA5/DPYSL3/NOTCH2/FUCA1/VCAN/SAT1/BM…
HALLMARK_INFLAMMATORY_RESPONSE	HALLMARK_INFLAMMATORY_RESPONSE	HALLMARK_INFLAMMATORY_RESPONSE	197	0.461377453	1.921726976	2.00E-08	2.00E-07	1.26E-07	3625	tags=47%, list=21%, signal=37%	EREG/CD55/CCL20/CCL17/CCL7/ROS1/TNFSF9/EBI3/TIMP1/MET/CD70/MARCO/CCL22/PTPRE/LY6E/ICAM1/LDLR/PLAUR/SCN1B/HPN/AQP9/CXCL8/KCNJ2/HRH1/OSMR/NAMPT/SPHK1/CHST2/ADM/EMP3/CXCL6/IL18/AHR/TNFAIP6/PTGER2/LYN/ITGB8/SGMS2/CLEC5A/TLR2/GNA15/TNFRSF1B/IRAK2/DCBLD2/RIPK2/TNFSF15/IL4R/P2RY2/RASGRP1/OLR1/NOD2/OSM/LIF/RTP4/IL18RAP/P2RX7/TNFRSF9/IL15RA/AXL/IL18R1/HAS2/CSF1/PTAFR/TACR1/HIF1A/MMP14/CX3CL1/FPR1/TPBG/MSR…
SERPIND1
HALLMARK_KRAS_SIGNALING_DN	HALLMARK_KRAS_SIGNALING_DN	HALLMARK_KRAS_SIGNALING_DN	193	-0.549231167	-1.390447673	0.000243798	0.009995708	0.009238652	3335	tags=38%, list=19%, signal=32%	NRIP2/KRT15/STAG3/BTG2/ADRA2C/IFI44L/EDN1/TEX15/LGALS7/EFHD1/UPK3B/SLC38A3/SNCB/HTR1D/TG/CHRNG/TFAP2B/CAMK1D/TSHB/NR4A2/IL12B/HTR1B/HNF1A/SLC12A3/CD40LG/DLK2/MYOT/COPZ2/SGK1/EDN2/EGF/INSL5/CALML5/CPB1/KRT13/ITIH3/CPA2/ARPP21/CNTFR/BMPR1B/SLC16A7/SSTR4/PCDHB1/IRS4/SIDT1/GP1BA/KCNN1/PROP1/KRT4/AKR1B10/CAPN9/FGF16/ATP4A/UGT2B17/TCF7L1/KCNQ2/NTF3/ABCB11/HSD11B2/SLC6A3/PTGFR/KRT5/NOS1/TENM2/EDAR/TFCP2…
